# Supplementary material for: Neutralizing antibodies for SARS-CoV-2 in stray animals from Rio de Janeiro, Brazil
Source: PLoS One. 2021 Mar 25;16(3):e0248578. doi: 10.1371/journal.pone.0248578 (PMC7993851; doi:10.1371/journal.pone.0248578)
Supplement: S1 Database — (XLSX) [file pone.0248578.s001.xlsx]

## Sheet: Sheet1
ID	VETERINARY CLINIC	SPECIES	WEIGHT (Kg)	RECTAL TEMPERATURE (ºC)	BREED	AGE	SEX	CITY	NEIGHBORHOOD	ZONE/REGION	HEALTH CONDITION	MEDICATION USE	NEUTERED	VACCINATED	VACCINES	CONTACT WITH OTHER ANIMALS	SAMPLE COLLECTION DATE	HOUSEHOLD WITH HISTORY OF COVID-19/STRAY ANIMAL	RT-PCR REAL TIME (Allplex 2019-nCoV)	RT-PCR REAL TIME (Biomanguinhos/Fiocruz)	PRNT90 SARS-CoV-2
1 S	A	Canis lupus familiaris	1.9	39.3	Yorkshire	1 year, 6 months	Female	Rio de Janeiro	Jacarepaguá	West	Yes, rhinotracheitis	No	No	Yes	Polyvalent V10*	Yes, dogs and cats	2020-03-06	No	Negative	Negative	<10
2 S	A	Canis lupus familiaris	2.6	39.2	Yorkshire	1 year, 5 months	Female	Rio de Janeiro	Jacarepaguá	West	Not reported	No	No	Yes	Polyvalent V10	Yes, dogs and cats	2020-03-06	No	Negative	Negative	<10
3 S	A	Canis lupus familiaris	3.4	39.1	Pinscher	10 years	Female	Rio de Janeiro	Barra da Tijuca	West	Yes, hypertension	Benazepril hydrochloride	Yes	Yes	Polyvalent V10, rabies	Yes, dogs	2020-03-06	Yes	Negative	Negative	<10
4 S	A	Felis catus	4.8	38	Siamese	10 years	Female	Rio de Janeiro	Curicica	West	Not reported	No	Yes	Yes	Polyvalent V4*, rabies	Yes, dogs, cats and tortoises	2020-03-06	Yes	Negative	Negative	<10
5 S	A	Canis lupus familiaris	10.3	39.1	Mixed-breed	3 years	Male	Rio de Janeiro	Curicica	West	Not reported	No	Yes	Yes	Polyvalent V10, rabies	Yes, dogs, cats and tortoises	2020-03-06	Yes	Negative	Negative	<10
6 S	A	Felis catus	6.2	38.6	Mixed-breed	5 years	Male	Rio de Janeiro	Curicica	West	Not reported	No	Yes	Yes	Polyvalent V4, rabies	Yes, dogs, cats and tortoises	2020-03-06	Yes	Negative	Negative	<10
7 S	A	Canis lupus familiaris	1.3	39.6	Yorkshire	5 years	Female	Rio de Janeiro	Barra da Tijuca	West	Not reported	No	Yes	Yes	Polyvalent V10, rabies	Yes, dogs	2020-03-06	Yes	Negative	Negative	<10
8 S	A	Canis lupus familiaris	1.2	38.5	Shitzu	6 months	Female	Rio de Janeiro	Barra da Tijuca	West	Not reported	No	No	Yes	Polyvalent V10, rabies	Yes, dogs	2020-03-06	Yes	Negative	Negative	<10
9 S	A	Canis lupus familiaris	2.5	39	Yorkshire	5 years	Female	Rio de Janeiro	Recreio	West	Not reported	No	No	Yes	Polyvalent V10, rabies	No	2020-04-06	No	Negative	Negative	<10
10 S	A	Canis lupus familiaris	1.6	38.9	Yorkshire	1 years	Female	Rio de Janeiro	Recreio	West	Not reported	No	No	Yes	Polyvalent V10, rabies	Yes, dogs	2020-04-06	No	Negative	Negative	<10
11 S	A	Canis lupus familiaris	8.4	38.9	Schnauzer	10 years	Female	Rio de Janeiro	Curicica	West	Not reported	No	Yes	Yes	Polyvalent V10, rabies, kennel cough*, giardiasis	Yes, dogs	2020-04-06	Yes	Negative	Negative	<10
12 S	A	Canis lupus familiaris	11.8	38.8	Mixed-breed	6 years	Male	Rio de Janeiro	Taquara	West	Not reported	No	No	Yes	Polyvalent V10, rabies, kennel cough	No	2020-04-06	No	Negative	Negative	<10
13 S	A	Canis lupus familiaris	13.6	38.7	Mixed-breed	5 years	Male	Rio de Janeiro	Curicica	West	Not reported	No	Yes	Yes	Polyvalent V10, rabies	Yes, dogs, cats and tortoises	2020-04-06	No	Negative	Negative	<10
14 S	A	Canis lupus familiaris	17.2	38.9	Mixed-breed	9 months	Male	Rio de Janeiro	Curicica	West	Not reported	No	No	Yes	Polyvalent V10, rabies	Yes, dogs	2020-04-06	No	Negative	Negative	<10
15 S	A	Canis lupus familiaris	21.6	39.3	Bull terrier	3 years	Female	Rio de Janeiro	Curicica	West	Not reported	No	Yes	Yes	Polyvalent V10, rabies	Yes, dogs	2020-04-06	No	Negative	Negative	<10
16 S	A	Canis lupus familiaris	3.8	40	Yorkshire	10 years	Female	Rio de Janeiro	Vargem pequena	West	Not reported	No	Yes	No	Not applicable	Yes, dogs and cats	2020-04-06	No	Negative	Negative	<10
17 S	A	Canis lupus familiaris	4.4	38.4	Yorkshire	4 years	Male	Rio de Janeiro	Vargem pequena	West	Not reported	No	No	No	Not applicable	Yes, dogs and cats	2020-04-06	No	Negative	Negative	<10
18 S	B	Felis catus	4.6	38	Mixed-breed	4 years	Male	Rio de Janeiro	Praça da Bandeira	North	Not reported	No	Yes	Yes	Polyvalent V4, rabies	Yes, cats	2020-06-06	Yes	Negative	Negative	<10
19 S	B	Felis catus	5.4	38.5	Mixed-breed	1 year	Male	Rio de Janeiro	Laranjeiras	South	Not reported	No	Yes	Yes	Polyvalent V5*, rabies	Yes, cats	2020-06-06	No	Negative	Negative	<10
20 S	B	Felis catus	3.5	38.2	Mixed-breed	2 years, 4 months	Female	Rio de Janeiro	Laranjeiras	South	Not reported	No	Yes	Yes	Polyvalent V5, rabies	Yes, cats	2020-06-06	No	Negative	Negative	<10
21 S	B	Felis catus	4.2	38	Mixed-breed	2 years, 4 months	Male	Rio de Janeiro	Laranjeiras	South	Not reported	No	Yes	Yes	Polyvalent V5, rabies	Yes, cats	2020-06-06	No	Negative	Negative	<10
22 S	A	Felis catus	4.2	37.6	Mixed-breed	10 years	Male	Rio de Janeiro	Curicica	West	Not reported	No	Yes	Yes	Polyvalent V4, rabies	Yes, dogs, cats and tortoises	2020-06-06	No	Negative	Negative	<10
23 S	B	Canis lupus familiaris	5.4	39.6	Mixed-breed	5 years	Female	Rio de Janeiro	Tijuca	North	Not reported	No	No	Yes	Polyvalent V10, rabies	Yes, dogs and cats	2020-06-06	No	Negative	Negative	<10
24 S	B	Felis catus	2.5	39.6	Mixed-breed	2 years	Female	Rio de Janeiro	Praça da Bandeira	North	Yes, rhinotracheitis	No	Yes	Yes	Polyvalent V4, rabies	Yes, dogs and cats	2020-06-06	No	Negative	Negative	<10
25 S	A	Canis lupus familiaris	24.7	37.6	Pitbull	3 years	Female	Rio de Janeiro	Curicica	West	Not reported	No	No	Yes	Polyvalent V10, rabies	No	2020-10-06	No	Negative	Negative	<10
26 S	A	Canis lupus familiaris	20.4	39.6	Mixed-breed	10 years	Female	Rio de Janeiro	Barra da Tijuca	West	Not reported	No	No	Stray animal	Not applicable	Stray animal	2020-10-06	Stray animal	Negative	Negative	<10
27 S	B	Canis lupus familiaris	7.7	38.2	Mixed-breed	9 years	Female	Rio de Janeiro	Leme	South	Not reported	No	Yes	Yes	Polyvalent V10, rabies	Yes, cats	2020-10-06	Yes	Negative	Negative	<10
28 S	A	Canis lupus familiaris	9.3	39.3	Poodle	5 years	Male	Rio de Janeiro	Curicica	West	Not reported	No	Yes	Yes	Rabies	No	2020-10-06	No	Negative	Negative	<10
29 S	A	Canis lupus familiaris	3.8	39.7	Pinsher	4 years	Female	Rio de Janeiro	Anil	West	Not reported	No	Yes	Yes	Polyvalent V10, rabies	Yes, cats	2020-10-06	Yes	Negative	Negative	<10
30 S	A	Canis lupus familiaris	5.2	38.7	Whippet	10 years	Male	Rio de Janeiro	Taquara	West	Not reported	No	Yes	Yes	Polyvalent V10, rabies	Yes, dogs	2020-10-06	No	Negative	Negative	<10
31 S	A	Canis lupus familiaris	7.4	38.3	Shitzu	10 years	Male	Rio de Janeiro	Taquara	West	Not reported	No	Yes	Yes	Polyvalent V10, rabies	Yes, dogs	2020-10-06	No	Negative	Negative	<10
32 S	A	Canis lupus familiaris	19.9	38.7	Mixed-breed	10 years	Male	Rio de Janeiro	Taquara	West	Not reported	No	No	Yes	Polyvalent V10, rabies	No	06/17/2020	Yes	Negative	Negative	<10
33 S	A	Felis catus	3.7	37.4	Mixed-breed	2 years	Male	Rio de Janeiro	Taquara	West	Not reported	No	No	No	Not applicable	Yes, cats	06/17/2020	No	Negative	Negative	<10
34 S	A	Canis lupus familiaris	22	39	White Shepherd	8 months	Male	Rio de Janeiro	Recreio	West	Not reported	No	No	Yes	Polyvalent V10	No	06/18/2020	No	Negative	Negative	<10
35 S	B	Felis catus	2	38.3	Mixed-breed	9 months	Male	Rio de Janeiro	Tijuca	North	Not reported	No	No	No	Not applicable	Yes, dogs and cats	06/18/2020	No	Negative	Negative	<10
36 S	B	Felis catus	4.3	37.1	Mixed-breed	4 years	Male	Rio de Janeiro	Tijuca	North	Not reported	No	No	No	Not applicable	Yes, dogs and cats	06/18/2020	No	Negative	Negative	<10
37 S	B	Felis catus	3.7	38	Siamese	5 years	Male	Rio de Janeiro	Praça da Bandeira	North	Not reported	No	No	No	Not applicable	Yes, dogs and cats	06/18/2020	Yes	Negative	Negative	<10
38 S	B	Felis catus	4.8	37.3	Mixed-breed	4 years	Male	Rio de Janeiro	Praça da Bandeira	North	Yes, hypertension	Prazosin	No	No	Not applicable	Yes, dogs and cats	06/18/2020	Yes	Negative	Negative	<10
39 S	B	Felis catus	4.2	37.9	Mixed-breed	3 years	Female	Rio de Janeiro	São Cristovão	North	Not reported	No	Yes	Yes	Polyvalent V4, rabies	Yes, dogs and cats	06/18/2020	No	Negative	Negative	<10
40 S	B	Felis catus	2.9	38.1	Siamese	1 year	Male	Rio de Janeiro	Praça da Bandeira	North	Not reported	No	Yes	No	Not applicable	Yes, dogs and cats	06/18/2020	No	Negative	Negative	<10
41 S	B	Felis catus	4.4	39.5	Mixed-breed	3 years	Male	Rio de Janeiro	Campo Grande	West	Not reported	No	No	Yes	Rabies	Yes, cats	06/18/2020	No	Negative	Negative	<10
42 S	B	Felis catus	1.4	38.1	Mixed-breed	6 months	Male	Rio de Janeiro	Praça da Bandeira	North	Not reported	No	No	No	Not applicable	Yes, dogs and cats	06/18/2020	Yes	Negative	Negative	<10
43 S	B	Felis catus	3.1	38.2	Mixed-breed	1 year	Male	Rio de Janeiro	Praça da Bandeira	North	Not reported	No	Yes	Yes	Polyvalent V5, rabies	Yes, dogs and cats	06/18/2020	Yes	Negative	Negative	<10
44 S	A	Canis lupus familiaris	8.2	38.6	Dachshund	10 years	Male	Rio de Janeiro	Curicica	West	Not reported	No	No	Yes	Rabies	Yes, cats, dogs and guinea pig	06/24/2020	No	Negative	Negative	<10
45 S	A	Canis lupus familiaris	30.5	39.4	Golden Retriever	2 years	Female	Rio de Janeiro	Curicica	West	Not reported	No	No	Yes	Rabies	Yes, cats, dogs and guinea pig	06/24/2020	No	Negative	Negative	<10
46 S	A	Felis catus	5.8	37.7	Mixed-breed	8 years	Male	Rio de Janeiro	Curicica	West	Not reported	No	Yes	Yes	Rabies	Yes, cats, dogs and guinea pig	06/24/2020	No	Negative	Negative	<10
47 S	A	Canis lupus familiaris	3	39.2	Pinsher	10 years	Female	Rio de Janeiro	Curicica	West	Not reported	No	Yes	Yes	Rabies	Yes, dogs and cats	2020-01-07	Yes	Negative	Negative	<10
48 S	A	Felis catus	4.5	37.5	Mixed-breed	3 years	Male	Rio de Janeiro	Barra da Tijuca	West	Not reported	No	No	Stray animal	Not applicable	Stray animal	2020-09-07	Stray animal	Negative	Negative	<10
49 S	A	Felis catus	4.1	39.3	Mixed-breed	1 year, 5 months	Female	Rio de Janeiro	Jacarepaguá	West	Not reported	No	Yes	Yes	Polyvalent V3*, rabies	Yes, dogs and cats	07/15/2020	No	Negative	Negative	<10
50 S	A	Felis catus	4.3	39.3	Mixed-breed	5 years	Female	Rio de Janeiro	Jacarepaguá	West	Not reported	No	Yes	Yes	Polvalent V3, rabies	Yes, dogs and cats	07/15/2020	No	Negative	Negative	<10
51 S	A	Canis lupus familiaris	30.2	39.1	Golden Retriever	9 years	Male	Rio de Janeiro	Jacarepaguá	West	Yes, chronic joint disease	Chondroitin	Yes	Yes	Polyvalent V8, rabies	Yes, dogs and cats	07/15/2020	No	Negative	Negative	<10
52 S	A	Canis lupus familiaris	11.1	38.9	Mixed-breed	5 years	Female	Rio de Janeiro	Jacarepaguá	West	Not reported	No	Yes	Yes	Polyvalent V8, rabies	Yes, dogs and cats	07/15/2020	No	Negative	Negative	<10
57 S	A	Canis lupus familiaris	9.6	39.9	Mixed-breed	2 years	Female	Rio de Janeiro	Vargem Grande	West	Not reported	No	Yes	Yes	Polyvalent V10, rabies	Yes, dogs	07/22/2020	No	Negative	Negative	<10
58 S	A	Felis catus	2.5	37.5	Mixed-breed	1 year	Male	Rio de Janeiro	Taquara	West	Not reported	No	No	Stray animal	Not applicable	Stray animal	07/22/2020	Stray animal	Negative	Negative	<10
59 S	A	Felis catus	3.4	40	Mixed-breed	1 year	Male	Rio de Janeiro	Barra da Tijuca	West	Not reported	No	No	Stray animal	Not applicable	Stray animal	07/22/2020	Stray animal	Negative	Negative	<10
60 S	A	Felis catus	3.1	39.5	Mixed-breed	2 years	Male	Rio de Janeiro	Barra da Tijuca	West	Not reported	No	No	Stray animal	Not applicable	Stray animal	07/22/2020	Stray animal	Negative	Negative	<10
61 S	A	Canis lupus familiaris	12	39	Mixed-breed	4 months	Male	Rio de Janeiro	Freguesia	West	Not reported	No	No	Yes	Polyvalent V10	Yes, dogs, cats and tortoises	07/22/2020	No	Negative	Negative	<10
62 S	A	Canis lupus familiaris	10.2	38.8	Mixed-breed	4 months	Female	Rio de Janeiro	Freguesia	West	Not reported	No	No	Yes	Polyvalent V10	Yes, dogs, cats and tortoises	07/22/2020	No	Negative	Negative	<10
63 S	A	Canis lupus familiaris	23	39	Mixed-breed	2 years	Male	Rio de Janeiro	Curicica	West	Not reported	No	No	Stray animal	Not applicable	Stray animal	2020-07-22	Stray animal	Negative	Negative	<10
64 S	A	Canis lupus familiaris	13.5	38.6	Mixed-breed	8 years	Female	Rio de Janeiro	Barra da Tijuca	West	Not reported	No	No	Stray animal	Not applicable	Stray animal	07/29/2020	Stray animal	Negative	Negative	40
65 S	A	Felis catus	4.1	38.7	Mixed-breed	10 years	Female	Rio de Janeiro	Gávea	South	Not reported	No	No	No	Not applicable	Yes, dogs	07/30/2020	No	Negative	Negative	<10
66 S	A	Canis lupus familiaris	5.9	38.6	Mixed-breed	3 years	Male	Rio de Janeiro	Gávea	South	Not reported	No	No	Yes	Rabies	Yes, cats	07/30/2020	No	Negative	Negative	<10
67 S	A	Canis lupus familiaris	14	38.7	Mixed-breed	8 years	Female	Rio de Janeiro	Barra da Tijuca	West	Not reported	No	No	Stray animal	Not applicable	Stray animal	07/30/2020	Stray animal	Negative	Negative	<10
68 S	A	Canis lupus familiaris	28	38.9	Mixed-breed	8 years	Female	Rio de Janeiro	Rocha	North	Not reported	No	Yes	Yes	Polyvalent V10, rabies, dirofilariasis	Yes, dogs	07/30/2020	No	Negative	Negative	<10
69 S	A	Canis lupus familiaris	18	38.2	Mixed-breed	6 months	Male	Rio de Janeiro	Recreio	West	Not reported	No	No	Yes	Polyvalent V10, rabies	No	07/30/2020	No	Negative	Negative	<10
70 S	A	Felis catus	3.3	38.4	Mixed-breed	1 years	Female	Rio de Janeiro	Barra da Tijuca	West	Not reported	No	No	Stray animal	Not applicable	Stray animal	2020-05-08	Stray animal	Negative	Negative	80
71 S	A	Canis lupus familiaris	4	39.2	Mixed-breed	5 years	Female	Rio de Janeiro	Recreio	West	Not reported	No	No	Stray animal	Not applicable	Stray animal	2020-06-08	Stray animal	Negative	Negative	<10
72 S	A	Felis catus	3.7	38.5	Mixed-breed	3 years	Male	Rio de Janeiro	Recreio	West	Not reported	No	No	Stray animal	Not applicable	Stray animal	2020-06-08	Stray animal	Negative	Negative	<10
73 S	A	Felis catus	4.1	38.8	Mixed-breed	4 years	Male	Rio de Janeiro	Recreio	West	Not reported	No	No	Stray animal	Not applicable	Stray animal	2020-06-08	Stray animal	Negative	Negative	<10
74 S	A	Felis catus	3.3	38.5	Mixed-breed	1 year	Male	Rio de Janeiro	Curicica	West	Not reported	No	No	Yes	Rabies	Yes, dogs and cats	2020-10-08	No	Negative	Negative	<10
75 S	A	Canis lupus familiaris	5	39.3	Mixed-breed	4 years, 9 months	Female	Rio de Janeiro	Jacarepaguá	West	Not reported	No	No	Yes	Polyvalent V10, rabies	Yes, dogs	2020-10-08	No	Negative	Negative	<10
76 S	A	Felis catus	2	39	Mixed-breed	4 months	Male	Rio de Janeiro	Barra da Tijuca	West	Not reported	No	No	No	Not applicable	Yes, dogs and cats	08/13/2020	No	Negative	Negative	<10
77 S	B	Felis catus	2.6	39.1	Mixed-breed	6 months	Female	Rio de Janeiro	Tomás Coelho	North	Not reported	No	No	Yes	Polyvalent V4, rabies	No	08/19/2020	No	Negative	Negative	<10
78 S	B	Felis catus	Data not collected	Data not collected	Mixed-breed	1 year, 9 months	Male	Rio de Janeiro	Piedade	North	Not reported	No	No	No	Not applicable	Yes, cats	08/23/2020	No	Negative	Negative	<10
79 S	B	Felis catus	Data not collected	Data not collected	Mixed-breed	7 months	Female	Rio de Janeiro	Tijuca	North	Not reported	No	No	No	Not applicable	Yes, cats	08/23/2020	No	Negative	Negative	<10
80 S	B	Canis lupus familiaris	Data not collected	Data not collected	Mixed-breed	12 years	Male	Rio de Janeiro	Tijuca	North	Not reported	No	Yes	Yes	Polyvalent V10, rabies	No	08/23/2020	No	Negative	Negative	<10
81 S	B	Canis lupus familiaris	15	Data not collected	Mixed-breed	8 years	Male	Rio de Janeiro	Catumbi	Central	Not reported	No	Yes	Yes	Polyvalent V10	Yes, cats	08/23/2020	No	Negative	Negative	<10
82 S	B	Felis catus	Data not collected	Data not collected	Mixed-breed	7 months	Female	Rio de Janeiro	Tijuca	North	Not reported	No	No	No	Not applicable	Yes, cats	08/23/2020	No	Negative	Negative	<10
83 S	B	Felis catus	Data not collected	Data not collected	Mixed-breed	5 months	Female	Rio de Janeiro	Vila da Penha	North	Not reported	No	No	Yes	Polyvalent V4, rabies	Yes, cats	08/23/2020	No	Negative	Negative	<10
84 S	B	Felis catus	Data not collected	Data not collected	Mixed-breed	2 years	Male	Rio de Janeiro	Manguinhos	North	Not reported	No	No	Stray animal	Not applicable	Stray animal	08/23/2020	Stray animal	Negative	Negative	<10
85 S	B	Felis catus	Data not collected	Data not collected	Mixed-breed	5 months	Female	Rio de Janeiro	Vila da Penha	North	Not reported	No	No	Yes	Polyvalent V4, rabies	Yes, cats	08/23/2020	No	Negative	Negative	<10
86 S	B	Felis catus	Data not collected	Data not collected	Mixed-breed	2 years	Male	Rio de Janeiro	Manguinhos	North	Not reported	No	No	Stray animal	Not applicable	Stray animal	08/23/2020	Stray animal	Negative	Negative	<10
87 S	B	Felis catus	Data not collected	Data not collected	Mixed-breed	6 months	Female	Rio de Janeiro	Vila Isabel	North	Not reported	No	No	Yes	Polyvalent V4, rabies	Yes, dogs	08/23/2020	No	Negative	Negative	<10
88 S	B	Felis catus	Data not collected	Data not collected	Mixed-breed	1 year	Female	Rio de Janeiro	Rio Comprido	North	Not reported	No	No	No	Not applicable	Yes, cats	08/23/2020	Yes	Negative	Negative	<10
89 S	B	Felis catus	Data not collected	Data not collected	Mixed-breed	1 year	Female	Rio de Janeiro	Rio Comprido	North	Not reported	No	No	No	Not applicable	Yes, dogs	08/23/2020	No	Negative	Negative	<10
90 S	B	Canis lupus familiaris	5.2	Data not collected	Mixed-breed	14 years	Male	Rio de Janeiro	Rio Comprido	North	Yes, epilepsy	Phenobarbital	No	Yes	Rabies	Yes, cats, dogs and guinea pig	08/29/2020	No	Negative	Negative	<10
91 S	B	Felis catus	Data not collected	Data not collected	Mixed-breed	1 year, 5 months	Male	Rio de Janeiro	Santa Teresa	Central	Not reported	No	No	Yes	Polvalent V3, rabies	Yes, dogs	08/29/2020	No	Negative	Negative	<10
92 S	B	Canis lupus familiaris	7	39.3	Mixed-breed	13 years	Female	Rio de Janeiro	Centro	Central	Not reported	No	Yes	Yes	Polyvalent V10, rabies	Yes, cats	08/29/2020	No	Negative	Negative	<10
93 S	B	Felis catus	Data not collected	Data not collected	Mixed-breed	2 years	Male	Rio de Janeiro	Glória	South	Not reported	No	No	No	Not applicable	Yes, cats	08/29/2020	No	Negative	Negative	<10
94 S	B	Canis lupus familiaris	38.5	Data not collected	Mixed-breed	1 year, 5 months	Female	Rio de Janeiro	Botafogo	South	Not reported	No	Yes	Yes	Polyvalent V10, rabies	Yes, dogs	08/29/2020	No	Negative	Negative	<10
95 S	B	Canis lupus familiaris	3.2	38.3	Mixed-breed	6 months	Female	Rio de Janeiro	Cidade Nova	Central	Not reported	No	No	No	Not applicable	Yes, dogs	08/29/2020	No	Negative	Negative	<10
96 S	B	Felis catus	Data not collected	Data not collected	Mixed-breed	3 years	Female	Rio de Janeiro	Santa Teresa	Central	Not reported	No	No	Yes	Rabies	Yes, dogs and cats	08/29/2020	Yes	Negative	Negative	<10
97 S	A	Felis catus	Data not collected	Data not collected	Mixed-breed	5 months	Female	Rio de Janeiro	Pechincha	West	Not reported	No	No	No	Not applicable	Yes, dogs and cats	08/29/2020	Yes	Negative	Negative	<10
98 S	B	Felis catus	Data not collected	Data not collected	Mixed-breed	1 year	Female	Rio de Janeiro	Campinho	North	Not reported	No	No	Yes	Polyvalent V4, rabies	No	08/29/2020	No	Negative	Negative	<10
99 S	B	Felis catus	Data not collected	Data not collected	Mixed-breed	1 year, 2 months	Female	Rio de Janeiro	Estácio	Central	Not reported	No	No	Yes	Rabies	Yes, cats	08/29/2020	Yes	Negative	Negative	<10
100 S	B	Felis catus	Data not collected	Data not collected	Mixed-breed	6 months	Female	Rio de Janeiro	Tijuca	North	Not reported	No	No	No	Not applicable	Yes, cats	08/29/2020	No	Negative	Negative	<10
Polyvalent V10* = distemper, parvovirus, canine adenovirus 1, leptospirosis (four different types), coronavirus, parainfluenza
Polyvalent V4* = clamidiosis, calicivirus, panleukopenia, rhinotracheitis
Kennel cough* = Bordetella bronchiseptica, canine parainfluenza type II
Polyvalent V5* = panleukopenia, calicivirus, rhinotracheitis, clamidiosis, feline leukemia
Polyvalent V3* = calicivirus, panleukopenia, rhinotracheitis
Polyvalent V8* = distemper, parvovirus, canine adenovirus 1, leptospirosis (two different types), coronavirus, parainfluenza
